# Supplementary material for: Promising Oxygen- and Nitrogen-Rich Azidonitramino Ether Plasticizers for Energetic Materials
Source: Molecules. 2022 Nov 10;27(22):7749. doi: 10.3390/molecules27227749 (PMC9695530; doi:10.3390/molecules27227749)
Supplement: Supplementary file 1 [file molecules-27-07749-s001.zip]

Archive with 1 entries (1 files):
- molecules-2006872-supplementary.pdf
